# Supplementary material for: Air Pollution and Respiratory Hospital Admissions in Kuwait: The Epidemiological Applicability of Predicted PM2.5 in Arid Regions
Source: Int J Environ Res Public Health. 2022 May 15;19(10):5998. doi: 10.3390/ijerph19105998 (PMC9140349; doi:10.3390/ijerph19105998)
Supplement: Supplementary file 1 [file ijerph-19-05998-s001.zip]

Archive with 7 entries (6 files):
- Figure S1.jpeg
- Table S1.pdf
- Table S2.pdf
- __MACOSX/
- __MACOSX/._Figure-s1.jpeg
- __MACOSX/._Table S1.pdf
- __MACOSX/._Table S2.pdf
